# Supplementary material for: Ankle Brachial Index in Different Types of Popliteal Artery Entrapment Syndrome: A Systematic Review of Case Reports
Source: J Clin Med. 2019 Nov 26;8(12):2071. doi: 10.3390/jcm8122071 (PMC6947277; doi:10.3390/jcm8122071)
Supplement: Supplementary file 1 [file jcm-08-02071-s001.zip]

Archive with 1 entries (1 files):
- jcm-639611-supplementary.pdf
